# Supplementary material for: Towards sustainable biocontrol: inhibition of soil borne fungi by microalgae from harsh environments
Source: Front Microbiol. 2024 Jul 15;15:1433765. doi: 10.3389/fmicb.2024.1433765 (PMC11284606; doi:10.3389/fmicb.2024.1433765)
Supplement: Supplementary file 1 [file Table_1.xlsx]

## Sheet: Sheet1
Isolate Number	Sample name	Location	Primers	Name	Accession	Sequnce
1	Crust	Ein Hashlosha	SS5F-SS3R	Chromochloris zofingiensis strain BEA 0468B small subunit	OR158055.1	CATGCATGTCTAAGTATAAACTGCTTATACTGTGAAACTGCGAATGGCTCATTAAATCAGTTATA GTTTATTTGATGGTACCTTACTACTCGGATAACCGTAGTAATTCTAGAGCTAATACGTGCGTAAACCCCGACTTCTGGAA GGGGCGTATTTATTAGATAAAAGGCCGACCGGACTTTGTCCGACCCGCGGTGAATCATGATAACTTCACGAATCGCATGG CCTTGCGCCGGCGATGTTTCATTCAAATTTCTGCCCTATCAACTTTCGATGGTAGGATAGAGGCCTACCATGGTGGTAAC GGGTGACGGAGGATTAGGGTTCGATTCCGGAGAGGGAGCCTGAGAAACGGCTACCACATCCAAGGAAGGCAGCAGGCGCG CAAATTACC…
2	Geocaulosphere	Gilat	SS5F-SS3R	Chlamydomonas sp. QUCCCM2 SS5F-SS3R ribosomal RNA gene	KM985374.1	TAGNCATGCATGTCTAAGTATAAACTGCTTATACTGTGAAACTGCGAATGGCTCATTAAATCAGTTATAGTT TATTTGATGGTACCTACTACTCGGATAACCGTAGTAATTCTAGAGCTAATACGTGCGTAAATCCCGACTTCTGGAAGGGA CGTATTTATTAGATAAAAGGCCAGCCGGGCTTTGCCCGACCTGCGGTGAATCATGATAACTTCACGAATCGCATGGCCTT GTGCCGGCGATGTTTCATTCAAATTTCTGCCCTATCAACTTTCGATGGTAGGATAGAGGCCTACCATGGTGGTAACGGGT GACGGAGGATTAGGGTTCGATTCCGGAGAGGGAGCCTGAGAGATGGCTACCACATCCAAGGAAGGCAGCAGGCGCGCAAA TT…
4	Crust	Ein Hashlosha	SS5F-SS3R	Chlorella sorokiniana NKH6 gene for SS5F-SS3R ribosomal RNA	LC505542.1	TAGCCATGCATGTCTAAGTATAAACTGCTTTATACTGTGAAACTGCGAATGGCTCATTAAATCAGTTATAG TTTATTTGATGGTACCTACTACTCGGATACCCGTAGTAAATCTAGAGCTAATACGTGCGTAAATCCCGACTTCTGGAAGG GACGTATTTATTAGATAAAAGGCCGACCGGGCTCTGCCCGACTCGCGGTGAATCATGATAACTTCACGAATCGCATGGCC TTGTGCCGGCGATGTTTCATTCAAATTTCTGCCCTATCAACTTTCGATGGTAGGATAGAGGCCTACCATGGTGGTAACGG GTGACGGAGGATTAGGGTTCGATTCCGGAGAGGGAGCCTGAGAAACGGCTACCACATCCAAGGAAGGCAGCAGGCGCGCA AAT…
11	Crust	Ein Habsor	CYA359F-CYA781R	Nodosilinea cf. epilithica Ru-6-11 16S ribosomal RNA gene	MH688852.1	TTGGGGAATTTTCCGCAATGGGCGAAAGCCTGACGGAGCAACGCCGCGTGAGGGAGGAAGGCCTTAGGGTTGTAAACCTCTTTTCTCTGGGAAGAAGAACTGACGGTACCAGAGGAATAAGCCTCGGCTAACTCCGTGCCAGCAGCCGCGGTAAGACGGAGGAGGCAAGCGTTATCCGGAATTATTGGGCGTAAAGCGTCCGCAGGCGGCTTTTTAAGTCTGTTGTCAAAGCCCACAGCTCAACTGTGGATCGGCAATGGAAACTGGGAAGCTAGAGTGTGGTAGGGGTAGAGGGAATTCCCGGTGTAGCGGTGAAATGCGTAGATATCGGGAAGAACACCAGTGGCGAAGGCGCTCTACTGGGCCACAACTGACGCTGAGGGACGAAAGCTAGGGGAG…
12	Rhizosphere	Gilat	SS5F-SS3R	Chlorococcum sp. ATFG small subunit ribosomal RNA gene	MT152906.1	TCTAGGTGGGAGGGTTTAATGTTCTTCTCAGCGCCAGCAGTAGCTTCCCACCGCT GGCACCAATCCGAACACTTCACCAGCACACCCAATCGGTAGGAGCGACGGGCGGTGTGTACAAAGGGCAGGGACGTAATC AACGCAAGCTGATGACTTGCGCTTACTAGGCATTCCTCGTTGAAGACTAATAATTGCAATAATCTATCCCCATCACGATG CAGTTTCAAAGATTACCCGGACCTCTCGGCCAAGGATAGGCTCGTTGAATGCATCAGTGTAGCGCGCGTGCGGCCCAGAA CATCTAAGGGCATCACAGACCTGTTATTGCCTCACACTTCCATTGACTAAACGCCAATAGTCCCTCTAAGAAGTAAAGCA CATACCAAGGTATGTGTTA…
13	Crust	Gilat	SS5F-SS3R	Chlorococcum tatrense voucher UTEX 2227 small subunit ribosoma	MG991815.1	ATGCATGTCTANTATAAACTGCTTATACGGTGAAACTGCGAATGGCTCATTAAATCAGTTATA GTTTATTTGATGGTACTTTTACTCGGATAACCGTAGTAATTCTAGAGCTAATACGTGCGTAAATCCCGACTTATGGAAGG GACGTATTTATTAGATAAAAGGCCAGCCGGGCTTGCCCGACCCTAGGCGAATCATGATAACTTCACGAATCGCACGCCCT TGTGGCGGCGATGTTTCATTCAAATTTCTGCCCTATCAACTTTCGATGGTAGGATAGAGGCCTACCATGGTGGTAACGGG TGACGGAGGATTAGGGTTCGATTCCGGAGAGGGAGCCTGAGAAACGGCTACCACATCCAAGGAAGGCAGCAGGCGCGCAA ATTACCCAATC…
14	Crust	Gilat	SS5F-SS3R	Chlorella sorokiniana NKH6 gene for SS5F-SS3R ribosomal RNA	LC505542.1	CCATGNATGTCTAANTATAAACTGCTTTATACTGTGAAACTGCGAATGGCTCATTAAATCNNTTA TAGTTTATTTGATGGTACCTACTACTCGGATACCCGTAGTAAATCTAGAGCTAATACGTGCGTAAATCCCGACTTCTGGA AGGGACGTATTTATTAGATAAAAGGCCGACCGGGCTCTGCCCGACTCGCGGTGAATCATGATAACTTCACGAATCGCATG GCCTTGTGCCGGCGATGTTTCATTCAAATTTCTGCCCTATCAACTTTCGATGGTAGGATAGAGGCCTACCATGGTGGTAA CGGGTGACGGAGGATTAGGGTTCGATTCCGGAGAGGGAGCCTGAGAAACGGCTACCACATCCAAGGAAGGCAGCAGGCGC GCAAATTAC…
15	Crust	Sayert Shaked	CYA359F-CYA781R	Uncultured CYA359F-CYA781Rnobacterium isolate DGGE gel band c 16S ribosoma	KX198193.1	CGTGGGGGAGAGGCTCTTGGGTTGTAAACCCCTTTTCTCTGGGAAGAAAGTTGTGAAAGCA ACCTGACGGTACCAGAGGAATCAGCATCGGCTAACTCCGTGCCAGCAGCCGCGGTAAGACGGAGGATGCAAGCGTTATCC GGAATGATTGGGCGTAAAGCGTCCGCAGGTGGCAGTTCAAGTCTGCTGTCAAAGACCGGGGCTTAACTTCGGAAAGGCAG TGGAAACTGAACAGCTAGAGTATGGTAGGGGCAGAGGGAATTCCTGGTGTAGCGGTGAAATGCGTAGAGATCAGGAAGAA CATCGGTGGCGAAGGCGCTCTGCTGGACCATAACTGACACTCAGGGACGAAAGCTAGGGGAGCGAATGGGATTAGATACC CCAGTAGTCA
16	Crust	Ein Hashlosha	SS5F-SS3R	Chromochloris zofingiensis strain BEA 0468B small subunit.	OR158055.1	CCATGCATGTCTAAGTATAAACTGCTTATACTGTGAAACTGCGAATGGCTCATTAAATCAGTTATA GTTTATTTGATGGTACCTTACTACTCGGATAACCGTAGTAATTCTAGAGCTAATACGTGCGTAAACCCCGACTTCTGGAA GGGGCGTATTTATTAGATAAAAGGCCGACCGGACTTTGTCCGACCCGCGGTGAATCATGATAACTTCACGAATCGCATGG CCTTGCGCCGGCGATGTTTCATTCAAATTTCTGCCCTATCAACTTTCGATGGTAGGATAGAGGCCTACCATGGTGGTAAC GGGTGACGGAGGATTAGGGTTCGATTCCGGAGAGGGAGCCTGAGAAACGGCTACCACATCCAAGGAAGGCAGCAGGCGCG CAAATTAC…
17	Rhizosphere	Gilat	SS5F-SS3R	Desmodesmus subspicatus strain SAG 86.81 SS5F-SS3R ribosomal RNA	KF673378.1	TGCATGTCTAAGTATAAACTGCTTATACTGTGAAACTGCGAATGGCTCATTAAATCNGTTA TAGTTTATTTGGTGGTACCTTCTTACTCGGAATAACCGTAAGAAAATTAGAGCTAATACGTGCGTAAATCCCGACTTCTG GAAGGGACGTATATATTAGATAAAAGGCCGACCGGGCTTTGCCCGACCCGCGGTGAATCATGATATCTTCACGAAGCGCA TGGCCTTGTGCCGGCGCTGTTCCATTCAAATTTCTGCCCTATCAACTTTCGATGGTAGGATAGAGGCCTACCATGGTGGT AACGGGTGACGGAGGATTAGGGTTCGATTCCGGAGAGGGAGCCTGAGAAACGGCTACCACATCCAAGGAAGGCAGCAGGC GCGCAAATTACCC…
19	Rhizosphere	Gilat	SS5F-SS3R	Chlorococcum sp. ATFG small subunit ribosomal RNA gene	MT152906.1	ATGCATGTCTAAGTATAAACTGCTTATACGGTGAAACTGCGAATGGCTCATTAAATCAGTTATA GTTTATTTGATGGTACTTTTACTCGGATAACCGTAGTAATTCTAGAGCTAATACGTGCGTAAATCCCGACTTATGGAAGG GACGTATTTATTAGATAAAAGGCCAGCCGGGCTTGCCCGACCCTAGGCGAATCATGATAACTTCACGAATCGCACGCCCT TGTGGCGGCGATGTTTCATTCAAATTTCTGCCCTATCAACTTTCGATGGTAGGATAGAGGCCTACCATGGTGGTAACGGG TGACGGAGGATTAGGGTTCGATTCCGGAGAGGGAGCCTGAGAAACGGCTACCACATCCAAGGAAGGCAGCAGGCGCGCAA ATTACCCAAT…
20	Rhizosphere	Gilat	SS5F-SS3R	Chlorococcum tatrense voucher UTEX 2227 small subunit ribosoma	MG991815.1	CCATGNATGTCTANTATAAACTGCTTATACGGTGAAACTGCGAATGGCTCATTAAATCAGTTAT AGTTTATTTGATGGTACTTTTACTCGGATAACCGTAGTAATTCTAGAGCTAATACGTGCGTAAATCCCGACTTATGGAAG GGACGTATTTATTAGATAAAAGGCCAGCCGGGCTTGCCCGACCCTAGGCGAATCATGATAACTTCACGAATCGCACGCCC TTGTGGCGGCGATGTTTCATTCAAATTTCTGCCCTATCAACTTTCGATGGTAGGATAGAGGCCTACCATGGTGGTAACGG GTGACGGAGGATTAGGGTTCGATTCCGGAGAGGGAGCCTGAGAAACGGCTACCACATCCAAGGAAGGCAGCAGGCGCGCA AATTACCCAA…
22	Rhizosphere	Gilat	SS5F-SS3R	Chlorella sorokiniana strain Icheon4 SS5F-SS3R ribosomal RNA gene	KF864476.1	CATGCATGTCTAAGTATAAACTGCTTTATACTGTGAAACTGCGAATGGCTCATTAAATCAGTT ATAGTTTATTTGATGGTACTTACTACTCGGATACCCGTAGTAAATCTAGAGCTAATACGTGCGTAAATCCCGACTTCTGG AAGGGACGTATTTATTAGATAAAAGGCCGACCGGGCTTGCCCGACTCGCGGTGAATCATGATAACTTCACGAATCGCATG GCCTTGTGCCGGCGATGTTTCATTCAAATTTCTGCCCTATCAACTTTCGATGGTAGGATAGAGGCCTACCATGGTGGTAA CGGGTGACGGAGGATTAGGGTTCGATTCCGGAGAGGGAGCCTGAGAAACGGCTACCACATCCAAGGAAGGCAGCAGGCGC GCAAATTACCC…
25	Rhizosphere	Gilat	SS5F-SS3R	Chlorococcum tatrense voucher UTEX 2227 small subunit ribosoma	MG991815.1	CCATGCATGTCTAAGTATAAACTGCTTATACGGTGAAACTGCGAATGGCTCATTAAATCAGTTA TAGTTTATTTGATGGTACTTTTACTCGGATAACCGTAGTAATTCTAGAGCTAATACGTGCGTAAATCCCGACTTATGGAA GGGACGTATTTATTAGATAAAAGGCCAGCCGGGCTTGCCCGACCCTAGGCGAATCATGATAACTTCACGAATCGCACGCC CTTGTGGCGGCGATGTTTCATTCAAATTTCTGCCCTATCAACTTTCGATGGTAGGATAGAGGCCTACCATGGTGGTAACG GGTGACGGAGGATTAGGGTTCGATTCCGGAGAGGGAGCCTGAGAAACGGCTACCACATCCAAGGAAGGCAGCAGGCGCGC AAATTACCCA…
26	Rhizosphere	Gilat	SS5F-SS3R	Desmodesmus abundans strain TAU-MAC 3110 small subunit ribosom	MK496894.1	AGANAGCCATGCATGTCTAAGTATAAACTGCTTATACTGTGAAACTGCGAATGGCTCATTAAATCAGTTATAGTT TATTTGGTGGTACCTTCTTACTCGGAATAACCGTAAGAAAATTAGAGCTAATACGTGCGTAAATCCCGACTTCTGGAAGG GACGTATATATTAGATAAAAGGCCGACCGGACTTTGTCCGACCCGCGGTGAATCATGATATCTTCACGAAGCGCATGGCC TTGTGCCGGCGCTGTTCCATTCAAATTTCTGCCCTATCAACTTTCGATGGTAGGATAGAGGCCTACCATGGTGGTAACGG GTGACGGAGGATTAGGGTTCGATTCCGGAGAGGGAGCCTGAGAAACGGCTACCACATCCAAGGAAGGCAGCAGGCGCGCA…
27	Rhizosphere	Gilat	SS5F-SS3R	Desmodesmus subspicatus strain SAG 86.81 SS5F-SS3R ribosomal RNA gen	KF673378.1	GCCATGCATGTCTANGTATAAACTGCTTATACTGTGAAACTGCGAATGGCTCATTAAATCAGTTATAG TTTATTTGGTGGTACCTTCTTACTCGGAATAACCGTAAGAAAATTAGAGCTAATACGTGCGTAAATCCCGACTTCTGGAA GGGACGTATATATTAGATAAAAGGCCGACCGGGCTTTGCCCGACCCGCGGTGAATCATGATATCTTCACGAAGCGCATGG CCTTGTGCCGGCGCTGTTCCATTCAAATTTCTGCCCTATCAACTTTCGATGGTAGGATAGAGGCCTACCATGGTGGTAAC GGGTGACGGAGGATTAGGGTTCGATTCCGGAGAGGGAGCCTGAGAAACGGCTACCACATCCAAGGAAGGCAGCAGGCGCG CAAATT…
29	Crust	Sayert Shaked	CYA359F-CYA781R	Nodosilinea cf. epilithica Ru-6-11 16S ribosomal RNA gene	MH688852.1	CGTGAGGGAGGAGGCCTTAGGGTTGTAAACCTCTTTTCTCTGGGAAGAAGAACTGACGGTAC CAGAGGAATAAGCCTCGGCTAACTCCGTGCCAGCAGCCGCGGTAAGACGGAGGAGGCAAGCGTTATCCGGAATTATTGGG CGTAAAGCGTCCGCAGGCGGCTTTTTAAGTCTGTTGTCAAAGCCCACAGCTCAACTGTGGATCGGCAATGGAAACTGGGA AGCTAGAGTGTGGTAGGGGTAGAGGGAATTCCCGGTGTAGCGGTGAAATGCGTAGATATCGGGAAGAACACCAGTGGCGA AGGCGCTCTACTGGGCCACAACTGACGCTGAGGGACGAAAGCTAGGGGAGCGAAAGGGATTAGATACCCCTGTAGTCA
30	Crust	Sayert Shaked	CYA359F-CYA781R	Microcoleus vaginatus S25 16S ribosomal RNA gene	JQ712636.1	AGACGCGTGGGGGAGAGGCTCTTGGGTTGTAAACCCCTTTTCTCTGGGAAGAAAGTTGTGAAAGCAAC CTGACGGTACCAGAGGAATCAGCATCGGCTAACTCCGTGCCAGCAGCCGCGGTAAGACGGAGGATGCAAGCGTTATCCGG AATGATTGGGCGTAAAGCGTCCGCAGGTGGCAGTTCAAGTCTGCTGTCAAAGACCGGGGCTTAACTTCGGAAAGGCAGTG GAAACTGAACAGCTAGAGTATGGTAGGGGCAGAGGGAATTCCTGGTGTAGCGGTGAAATGCGTAGAGATCAGGAAGAACA TCGGTGGCGAAGGCGCTCTGCTGGACCATAACTGACACTCAGGGACGAAAGCTAGGGGAGCGAATGGGATTAGATACCCC AGTAGT…
35	Crust	Ein Habsor	CYA359F-CYA781R	Nodosilinea cf. epilithica Ru-6-11 16S ribosomal RNA gene	MH688852.1	CGTGAGGGAGGAGGCCTTAGGGTTGTAAACCTCTTTTCTCTGGGAAGAAGAACTGACGGTA CCAGAGGAATAAGCCTCGGCTAACTCCGTGCCAGCAGCCGCGGTAAGACGGAGGAGGCAAGCGTTATCCGGAATTATTGG GCGTAAAGCGTCCGCAGGCGGCTTTTTAAGTCTGTTGTCAAAGCCCACAGCTCAACTGTGGATCGGCAATGGAAACTGGG AAGCTAGAGTGTGGTAGGGGTAGAGGGAATTCCCGGTGTAGCGGTGAAATGCGTAGATATCGGGAAGAACACCAGTGGCG AAGGCGCTCTACTGGGCCACAACTGACGCTGAGGGACGAAAGCTAGGGGAGCGAAAGGGATTAGATACCCCTGTAGTCA
40	Rhizosphere	Gilat	SS5F-SS3R	Chlorella sorokiniana strain Icheon4 SS5F-SS3R ribosomal RNA gene	KF864476.1	GCCATGCATGTCTAAGTATAAACTGCTTTATACTGTGAAACTGCGAATGGCTCATTAAATCAGTTATA GTTTATTTGATGGTACTTACTACTCGGATACCCGTAGTAAATCTAGAGCTAATACGTGCGTAAATCCCGACTTCTGGAAG GGACGTATTTATTAGATAAAAGGCCGACCGGGCTTGCCCGACTCGCGGTGAATCATGATAACTTCACGAATCGCATGGCC TTGTGCCGGCGATGTTTCATTCAAATTTCTGCCCTATCAACTTTCGATGGTAGGATAGAGGCCTACCATGGTGGTAACGG GTGACGGAGGATTAGGGTTCGATTCCGGAGAGGGAGCCTGAGAAACGGCTACCACATCCAAGGAAGGCAGCAGGCGCGCA AATTAC…
41	Rhizosphere	Gilat	SS5F-SS3R	Desmodesmus sp. HH2C small subunit ribosomal RNA gene	OP320905.1	AGATAGCCATGCATGTCTAAGTATAAACTGCTTATACTGTGAAACTGCGAATGGCTCATTAAATCAGTTATAGTT TATTTGGTGGTACCTTCTTACTCGGAATAACCGTAAGAAAATTAGAGCTAATACGTGCGTAAATCCCGACTTCTGGAAGG GACGTATATATTAGATAAAAGGCCGACCGGGCTTTGCCCGACCCGCGGTGAATCATGATATCTTCACGAAGCGCATGGCC TTGTGCCGGCGCTGTTCCATTCAAATTTCTGCCCTATCAACTTTCGATGGTAGGATAGAGGCCTACCATGGTGGTAACGG GTGACGGAGGATTAGGGTTCGATTCCGGAGAGGGAGCCTGAGAAACGGCTACCACATCCAAGGAAGGCAGCAGGCGCGCA…
43	Crust	Gilat	SS5F-SS3R	Chlorococcum tatrense voucher UTEX 2227 small subunit ribosoma	MG991815.1	AGATAGNCATGCATGTCTANTATAAACTGCTTATACGGTGAAACTGCGAATGGCTCATTAAATCAGTTATAGTT TATTTGATGGTACTTTTACTCGGATAACCGTAGTAATTCTAGAGCTAATACGTGCGTAAATCCCGACTTATGGAAGGGAC GTATTTATTAGATAAAAGGCCAGCCGGGCTTGCCCGACCCTAGGCGAATCATGATAACTTCACGAATCGCACGCCCTTGT GGCGGCGATGTTTCATTCAAATTTCTGCCCTATCAACTTTCGATGGTAGGATAGAGGCCTACCATGGTGGTAACGGGTGA CGGAGGATTAGGGTTCGATTCCGGAGAGGGAGCCTGAGAAACGGCTACCACATCCAAGGAAGGCAGCAGGCGCGCAAATT …
45	Geocaulosphere	Gilat	SS5F-SS3R	Chlorosarcinopsis sp. strain ACSSI 296 small subunit ribosomal	MT338814.1	CATGCATGTCTAAGTATAAACTGCTTATACTGTGAAACTGCGAATGGCTCATTAAATCAGTTATAGTT TATTTGATGGTACTCTTTACTCGGATAACCGTAGTAATTCTAGAGCTAATACGTGCGTAAATCCCGACTTCTGGAAGGGA CGTATTTATTAGATAAAAGGCCAGCCGGGCTTGCCCGACTCTTGGCGAATCATGATAACTTCACGAATCGCACGGCCTTG TGCCGGCGATGTTTCATTCAAATTTCTGCCCTATCAACTTTCGATGGTAGGATAGAGGCCTACCATGGTGGTAACGGGTG ACGGAGGATTAGGGTTCGATTCCGGAGAGGGAGCCTGAGAAACGGCTACCACATCCAAGGAAGGCAGCAGGCGCGCAAAT TACCCA…
47	Rhizosphere	Gilat	SS5F-SS3R	Desmodesmus subspicatus strain SAG 86.81 SS5F-SS3R ribosomal RNA gen	KF673378.1	TGCATGTCTAAGTATAAACTGCTTATACTGTGAAACTGCGAATGGCTCATTAAATCAGTTATAGT TTATTTGGTGGTACCTTCTTACTCGGAATAACCGTAAGAAAATTAGAGCTAATACGTGCGTAAATCCCGACTTCTGGAAG GGACGTATATATTAGATAAAAGGCCGACCGGGCTTTGCCCGACCCGCGGTGAATCATGATATCTTCACGAAGCGCATGGC CTTGTGCCGGCGCTGTTCCATTCAAATTTCTGCCCTATCAACTTTCGATGGTAGGATAGAGGCCTACCATGGTGGTAACG GGTGACGGAGGATTAGGGTTCGATTCCGGAGAGGGAGCCTGAGAAACGGCTACCACATCCAAGGAAGGCAGCAGGCGCGC AAATTACCC…
48	Rhizosphere	Gilat	SS5F-SS3R	Desmodesmus subspicatus strain SAG 86.81 SS5F-SS3R ribosomal RNA gen	KF673378.1	AGANAGNATGCATGTCTAAGTATAAACTGCTTATACTGTGAAACTGCGAATGGCTCATTAAATCAGTTATAGTTT ATTTGGTGGTACCTTCTTACTCGGAATAACCGTAAGAAAATTAGAGCTAATACGTGCGTAAATCCCGACTTCTGGAAGGG ACGTATATATTAGATAAAAGGCCGACCGGGCTTTGCCCGACCCGCGGTGAATCATGATATCTTCACGAAGCGCATGGCCT TGTGCCGGCGCTGTTCCATTCAAATTTCTGCCCTATCAACTTTCGATGGTAGGATAGAGGCCTACCATGGTGGTAACGGG TGACGGAGGATTAGGGTTCGATTCCGGAGAGGGAGCCTGAGAAACGGCTACCACATCCAAGGAAGGCAGCAGGCGCGCAA…
51	Geocaulosphere	Gilat	SS5F-SS3R	Desmodesmus opoliensis genes for SS5F-SS3R rRNA, ITS1, 5.8S rRNA,	AB917110.1	AGCCATGCATGTCTAANTATAAACTGCTTATACTGTGAAACTGCGAATGGCTCATTAAATCAGTTA TAGTTTATTTGGTGGTACCTTCTTACTCGGAATAACCGTAAGAAAATTAGAGCTAATACGTGCGTAAATCCCGACTTCTG GAAGGGACGTATATATTAGATAAAAGGCCGACCGGGCTTTGCCCGACCCGCGGTGAATCATGATATCTTCACGAAGCGCA TGGCCTTGTGCCGGCGCTGTTCCATTCAAATTTCTGCCCTATCAACTTTCGATGGTAGGATAGAGGCCTACCATGGTGGT AACGGGTGACGGAGGATTAGGGTTCGATTCCGGAGAGGGAGCCTGAGAAACGGCTACCACATCCAAGGAAGGCAGCAGGC GCGCAAAT…
52	Crust	Gilat	SS5F-SS3R	Chlorella sp. strain LCF1 small subunit ribosomal RNA gene	OM985942.1	TGCATGTCTAAGTATAAACTGCTTTATACTGTGAAACTGCGAATGGCTCATTAAATCAGTTAT AGTTTATTTGATGGTACTTACTACTCGGATACCCGTAGTAAATCTAGAGCTAATACGTGCGTAAATCCCGACTTCTGGAA GGGACGTATTTATTAGATAAAAGGCCGACCGGGCTTGCCCGACTCGCGGTGAATCATGATAACTTCACGAATCGCATGGC CTTGTGCCGGCGATGTTTCATTCAAATTTCTGCCCTATCAACTTTCGATGGTAGGATAGAGGCCTACCATGGTGGTAACG GGTGACGGAGGATTAGGGTTCGATTCCGGAGAGGGAGCCTGAGAAACGGCTACCACATCCAAGGAAGGCAGCAGGCGCGC AAATTACCCAA…
53	Geocaulosphere	Gilat	CYA359F-CYA781R	Uncultured bacterium clone xyhpa1-77 16S ribosomal RNA gene,	HM051028.1	TACCGCGTGAGGNTGACGGATCGTGGTCTGTAAACCTCTTTTCTTAACGAAGAAATTCTGACGG TAGTTAAGGAATAAGCACCGGCTAACTCCGTGCCAGCAGCCGCGGTAATACGGGGGGTGCAAGCGTTGTCCGGAATGATT GGGCGTAAAGCATCTGTAGGTGGTTCTTAAAGTCGACTGTTAAAGCCCAGGGCTTAACTTTGGATAAGCGGTCGAGTACT TAAGGACTTGAGTTTGGTAGGGGTAGAGGGAATTCCTAGTGGAGCGGTGAAATGCACAGAGATTAGGAAGAACACCGAGG GCGAAAGCACTCTACTGGGCCATAACTGACACTGAGAGATGAAAGTTGGGGGAGCGAAAAGGATTAGATACCCCTGTAGT CA
54	Crust	Gilat	SS5F-SS3R	Chlorella sorokiniana strain Icheon4 SS5F-SS3R ribosomal RNA gene,	KF864476.1	CATGCATGTCTANTATAAACTGCTTTATACTGTGAAACTGCGAATGGCTCATTAAATCAGTTATAG TTTATTTGATGGTACTTACTACTCGGATACCCGTAGTAAATCTAGAGCTAATACGTGCGTAAATCCCGACTTCTGGAAGG GACGTATTTATTAGATAAAAGGCCGACCGGGCTTGCCCGACTCGCGGTGAATCATGATAACTTCACGAATCGCATGGCCT TGTGCCGGCGATGTTTCATTCAAATTTCTGCCCTATCAACTTTCGATGGTAGGATAGAGGCCTACCATGGTGGTAACGGG TGACGGAGGATTAGGGTTCGATTCCGGAGAGGGAGCCTGAGAAACGGCTACCACATCCAAGGAAGGCAGCAGGCGCGCAA ATTACCCA…
55	Geocaulosphere	Gilat	SS5F-SS3R	Desmodesmus opoliensis genes for SS5F-SS3R rRNA, ITS1, 5.8S rRNA,	AB917110.1	TGCATGTCTAAGTATAAACTGCTTATACTGTGAAACTGCGAATGGCTCATTAAATCAGTTATA GTTTATTTGGTGGTACCTTCTTACTCGGAATAACCGTAAGAAAATTAGAGCTAATACGTGCGTAAATCCCGACTTCTGGA AGGGACGTATATATTAGATAAAAGGCCGACCGGGCTTTGCCCGACCCGCGGTGAATCATGATATCTTCACGAAGCGCATG GCCTTGTGCCGGCGCTGTTCCATTCAAATTTCTGCCCTATCAACTTTCGATGGTAGGATAGAGGCCTACCATGGTGGTAA CGGGTGACGGAGGATTAGGGTTCGATTCCGGAGAGGGAGCCTGAGAAACGGCTACCACATCCAAGGAAGGCAGCAGGCGC GCAAATTACCC…
57	Crust	Sayert Shaked	SS5F-SS3R	Desmodesmus sp. HH2C small subunit ribosomal RNA gene,	OP320905.1	GATAGCCATGCATGTCTAAGTATAAACTGCTTATACTGTGAAACTGCGAATGGCTCATTAAATCAGTTATAG TTTATTTGGTGGTACCTTCTTACTCGGAATAACCGTAAGAAAATTAGAGCTAATACGTGCGTAAATCCCGACTTCTGGAA GGGACGTATATATTAGATAAAAGGCCGACCGGGCTTTGCCCGACCCGCGGTGAATCATGATATCTTCACGAAGCGCATGG CCTTGTGCCGGCGCTGTTCCATTCAAATTTCTGCCCTATCAACTTTCGATGGTAGGATAGAGGCCTACCATGGTGGTAAC GGGTGACGGAGGATTAGGGTTCGATTCCGGAGAGGGAGCCTGAGAAACGGCTACCACATCCAAGGAAGGCAGCAGGCGCG CA…
59	Crust	Gilat	SS5F-SS3R	Chlorella sorokiniana strain Icheon4 SS5F-SS3R ribosomal RNA gene	KF864476.1	CAGATTAGNCATGCATGTCTAAGTATAAACTGCTTTATACTGTGAAACTGCGAATGGCTCATTAAATCAGTTATA GTTTATTTGATGGTACTTACTACTCGGATACCCGTAGTAAATCTAGAGCTAATACGTGCGTAAATCCCGACTTCTGGAAG GGACGTATTTATTAGATAAAAGGCCGACCGGGCTTGCCCGACTCGCGGTGAATCATGATAACTTCACGAATCGCATGGCC TTGTGCCGGCGATGTTTCATTCAAATTTCTGCCCTATCAACTTTCGATGGTAGGATAGAGGCCTACCATGGTGGTAACGG GTGACGGAGGATTAGGGTTCGATTCCGGAGAGGGAGCCTGAGAAACGGCTACCACATCCAAGGAAGGCAGCAGGCGCGCA…
62	Crust	Ein Hashlosha	SS5F-SS3R	Chromochloris zofingiensis strain BEA 0468B small subunit	OR158055.1	TGCATGTCTAAGTATAAACTGCTTATACTGTGAAACTGCGAATGGCTCATTAAATCAGTTATAGT TTATTTGATGGTACCTTACTACTCGGATAACCGTAGTAATTCTAGAGCTAATACGTGCGTAAACCCCGACTTCTGGAAGG GGCGTATTTATTAGATAAAAGGCCGACCGGACTTTGTCCGACCCGCGGTGAATCATGATAACTTCACGAATCGCATGGCC TTGCGCCGGCGATGTTTCATTCAAATTTCTGCCCTATCAACTTTCGATGGTAGGATAGAGGCCTACCATGGTGGTAACGG GTGACGGAGGATTAGGGTTCGATTCCGGAGAGGGAGCCTGAGAAACGGCTACCACATCCAAGGAAGGCAGCAGGCGCGCA AATTACCCA…
63	Geocaulosphere	Gilat	SS5F-SS3R	Chlorella sorokiniana NKH6 gene for SS5F-SS3R ribosomal RNA	LC505542.1	ATAGCCATGCATGTCTAAGTATAAACTGCTTTATACTGTGAAACTGCGAATGGCTCATTAAATCAGTTATA GTTTATTTGATGGTACCTACTACTCGGATACCCGTAGTAAATCTAGAGCTAATACGTGCGTAAATCCCGACTTCTGGAAG GGACGTATTTATTAGATAAAAGGCCGACCGGGCTCTGCCCGACTCGCGGTGAATCATGATAACTTCACGAATCGCATGGC CTTGTGCCGGCGATGTTTCATTCAAATTTCTGCCCTATCAACTTTCGATGGTAGGATAGAGGCCTACCATGGTGGTAACG GGTGACGGAGGATTAGGGTTCGATTCCGGAGAGGGAGCCTGAGAAACGGCTACCACATCCAAGGAAGGCAGCAGGCGCGC AAA…
66	Rhizosphere	Gilat	SS5F-SS3R	Chlorella sp. SAG 222-2a SS5F-SS3R rRNA gene (partial), ITS1	FM205857.1	GGTAGNGNAGCAGTGCTNAACACTGGTTAGTCGACTCGAGGGTCGGCAAGACCATCGAATTGCCTGG ACAGCCCGAAACGAACGGTACCGCCAACGGTTGGAGACAGCCCGCAGCACCACTGGGAAACTAGTGGGTATGGTAACAAT CCGTCTCCTAGGGCCAATGGGCAGCTAAACGCCAAACAGAGCCTGCCCGGCTGCTGTGGCGAAATGTTCACAGACTAAGT GGTGGTCGGGGAGACATCCCTTGAGATATAGTCGGGGCCTGACTGCAAGGTCAGCCTGCGGGAGGAGTCGGGGACAAACC TCGATGAGAGCCTGCAGGGGATGGGATAATAGTCCAAGGATTGATTCTTGAACGGGTGGTTGTTTGCAGCCACCCTCCCG TCCGACA…
71	Crust	Gilat	SS5F-SS3R	Chlorella sorokiniana isolate S12/S13/S16 SS5F-SS3R ribosomal RNA.	KT852969.1	TGCATGTCTAAGTATAAACTGCTTTATACTGTGAAACTGCGAATGGCTCATTAAATCAGTTATAG TTTATTTGATGGTACCTACTACTCGGATACCCGTAGTAAATCTAGAGCTAATACGTGCGTAAATCCCGACTTCTGGAAGG GACGTATTTATTAGATAAAAGGCCGACCGGGCTCTGCCCGACTCGCGGTGAATCATGATAACTTCACGAATCGCATGGCC TTGTGCCGGCGATGTTTCATTCAAATTTCTGCCCTATCAACTTTCGATGGTAGGATAGAGGCCTACCATGGTGGTAACGG GTGACGGAGGATTAGGGTTCGATTCCGGAGAGGGAGCCTGAGAAACGGCTACCACATCCAAGGAAGGCAGCAGGCGCGCA AATTACCCA…
72	Crust	Gilat	SS5F-SS3R	Chlorococcum tatrense voucher UTEX 2227 small subunit ribosoma	MG991815.1	ATAGCCNTGCATGTCTAAGTATAAACTGCTTATACGGTGAAACTGCGAATGGCTCATTAAATCAGTTATAGT TTATTTGATGGTACTTTTACTCGGATAACCGTAGTAATTCTAGAGCTAATACGTGCGTAAATCCCGACTTATGGAAGGGA CGTATTTATTAGATAAAAGGCCAGCCGGGCTTGCCCGACCCTAGGCGAATCATGATAACTTCACGAATCGCACGCCCTTG TGGCGGCGATGTTTCATTCAAATTTCTGCCCTATCAACTTTCGATGGTAGGATAGAGGCCTACCATGGTGGTAACGGGTG ACGGAGGATTAGGGTTCGATTCCGGAGAGGGAGCCTGAGAAACGGCTACCACATCCAAGGAAGGCAGCAGGCGCGCAAAT TA…
75	Geocaulosphere	Gilat	SS5F-SS3R	Chlorosarcinopsis sp. strain ACSSI 296 small subunit ribosomal	MT338814.1	ATAGNCATGCATGTCTAAGTATAAACTGCTTATACTGTGAAACTGCGAATGGCTCATTAAATCAGTTATAG TTTATTTGATGGTACTCTTTACTCGGATAACCGTAGTAATTCTAGAGCTAATACGTGCGTAAATCCCGACTTCTGGAAGG GACGTATTTATTAGATAAAAGGCCAGCCGGGCTTGCCCGACTCTTGGCGAATCATGATAACTTCACGAATCGCACGGCCT TGTGCCGGCGATGTTTCATTCAAATTTCTGCCCTATCAACTTTCGATGGTAGGATAGAGGCCTACCATGGTGGTAACGGG TGACGGAGGATTAGGGTTCGATTCCGGAGAGGGAGCCTGAGAAACGGCTACCACATCCAAGGAAGGCAGCAGGCGCGCAA ATT…
77	Geocaulosphere	Gilat	SS5F-SS3R	Desmodesmus subspicatus strain SAG 86.81 SS5F-SS3R ribosomal RNA gen..	KF673378.1	TAGCNNTGCATGTCTAAGTATAAACTGCTTATACTGTGAAACTGCGAATGGCTCATTAAATCAGTTATAGTT TATTTGGTGGTACCTTCTTACTCGGAATAACCGTAAGAAAATTAGAGCTAATACGTGCGTAAATCCCGACTTCTGGAAGG GACGTATATATTAGATAAAAGGCCGACCGGGCTTTGCCCGACCCGCGGTGAATCATGATATCTTCACGAAGCGCATGGCC TTGTGCCGGCGCTGTTCCATTCAAATTTCTGCCCTATCAACTTTCGATGGTAGGATAGAGGCCTACCATGGTGGTAACGG GTGACGGAGGATTAGGGTTCGATTCCGGAGAGGGAGCCTGAGAAACGGCTACCACATCCAAGGAAGGCAGCAGGCGCGCA AA…
80	Rhizosphere	Gilat	SS5F-SS3R	Chlorella sorokiniana strain Icheon4 SS5F-SS3R ribosomal RNA gene	KF864476.1	CATGCATGTCTAAGTATAAACTGCTTTATACTGTGAAACTGCGAATGGCTCATTAAATCAGTTATAG TTTATTTGATGGTACTTACTACTCGGATACCCGTAGTAAATCTAGAGCTAATACGTGCGTAAATCCCGACTTCTGGAAGG GACGTATTTATTAGATAAAAGGCCGACCGGGCTTGCCCGACTCGCGGTGAATCATGATAACTTCACGAATCGCATGGCCT TGTGCCGGCGATGTTTCATTCAAATTTCTGCCCTATCAACTTTCGATGGTAGGATAGAGGCCTACCATGGTGGTAACGGG TGACGGAGGATTAGGGTTCGATTCCGGAGAGGGAGCCTGAGAAACGGCTACCACATCCAAGGAAGGCAGCAGGCGCGCAA ATTACCC…
82	Rhizosphere	Gilat	SS5F-SS3R	Chlorella sorokiniana strain Icheon4 SS5F-SS3R ribosomal RNA gene	KF864476.1	ATANCCATGCATGTCTAAGTATAAACTGCTTTATACTGTGAAACTGCGAATGGCTCATTAAATCAGTTATA GTTTATTTGATGGTACTTACTACTCGGATACCCGTAGTAAATCTAGAGCTAATACGTGCGTAAATCCCGACTTCTGGAAG GGACGTATTTATTAGATAAAAGGCCGACCGGGCTTGCCCGACTCGCGGTGAATCATGATAACTTCACGAATCGCATGGCC TTGTGCCGGCGATGTTTCATTCAAATTTCTGCCCTATCAACTTTCGATGGTAGGATAGAGGCCTACCATGGTGGTAACGG GTGACGGAGGATTAGGGTTCGATTCCGGAGAGGGAGCCTGAGAAACGGCTACCACATCCAAGGAAGGCAGCAGGCGCGCA AAT…
83	Rhizosphere	Gilat	SS5F-SS3R	Chlorococcum tatrense voucher UTEX 2227 small subunit ribosoma	MG991815.1	GCCATGCATGTCTAAGTATAAACTGCTTATACGGTGAAACTGCGAATGGCTCATTAAATCAGTTATA GTTTATTTGATGGTACTTTTACTCGGATAACCGTAGTAATTCTAGAGCTAATACGTGCGTAAATCCCGACTTATGGAAGG GACGTATTTATTAGATAAAAGGCCAGCCGGGCTTGCCCGACCTTAGGCGAATCATGATAACTTCACGAATCGCACGCCCT TGTGGCGGCGATGTTTCATTCAAATTTCTGCCCTATCAACTTTCGATGGTAGGATAGAGGCCTACCATGGTGGTAACGGG TGACGGAGGATTAGGGTTCGATTCCGGAGAGGGAGCCTGAGAAACGGCTACCACATCCAAGGAAGGCAGCAGGCGCGCAA ATTACCC…
85	Rhizosphere	Gilat	SS5F-SS3R	Chlorococcum tatrense voucher UTEX 2227 small subunit ribosoma	MG991815.1	AGCCATGCATGTCTAAGTATAAACTGCTTATACGGTGAAACTGCGAATGGCTCATTAAATCAGTTATAGT TTATTTGATGGTACTTTTACTCGGATAACCGTAGTAATTCTAGAGCTAATACGTGCGTAAATCCCGACTTATGGAAGGGA CGTATTTATTAGATAAAAGGCCAGCCGGGCTTGCCCGACCTTAGGCGAATCATGATAACTTCACGAATCGCACGCCCTTG TGGCGGCGATGTTTCATTCAAATTTCTGCCCTATCAACTTTCGATGGTAGGATAGAGGCCTACCATGGTGGTAACGGGTG ACGGAGGATTAGGGTTCGATTCCGGAGAGGGAGCCTGAGAAACGGCTACCACATCCAAGGAAGGCAGCAGGCGCGCAAAT TACC…
89	Crust	Gilat	CYA359F-CYA781R	Microcoleus vaginatus NB-34 16S ribosomal RNA gene	MT703001.1	CGCGTGGGGGAGAGGCTCTTGGGTTGTAAACCCCTTTTCTCTGGGAAGAAAGTTGTGAAAGCA ACCTGACGGTACCAGAGGAATCAGCATCGGCTAACTCCGTGCCAGCAGCCGCGGTAAGACGGAGGATGCAAGCGTTATCC GGAATGATTGGGCGTAAAGCGTCCGCAGGTGGCAGTTCAAGTCTGCTGTCAAAGACCGGGGCTTAACTTCGGAAAGGCAG TGGAAACTGAACAGCTAGAGTATGGTAGGGGCAGAGGGAATTCCTGGTGTAGCGGTGAAATGCGTAGAGATCAGGAAGAA CATCGGTGGCGAAGGCGCTCTGCTGGACCATAACTGACACTCAGGGACGAAAGCTAGGGGAGCGAATGGGATTAGATACC CCTGTAGTCA
90	Crust	Gilat	SS5F-SS3R	Chlorococcum tatrense voucher UTEX 2227 small subunit ribosoma	MG991815.1	GCNATGCATGTCTAAGTATAAACTGCTTATACGGTGAAACTGCGAATGGCTCATTAAATCAGTTATA GTTTATTTGATGGTACTTTTACTCGGATAACCGTAGTAATTCTAGAGCTAATACGTGCGTAAATCCCGACTTATGGAAGG GACGTATTTATTAGATAAAAGGCCAGCCGGGCTTGCCCGACCCTAGGCGAATCATGATAACTTCACGAATCGCACGCCCT TGTGGCGGCGATGTTTCATTCAAATTTCTGCCCTATCAACTTTCGATGGTAGGATAGAGGCCTACCATGGTGGTAACGGG TGACGGAGGATTAGGGTTCGATTCCGGAGAGGGAGCCTGAGAAACGGCTACCACATCCAAGGAAGGCAGCAGGCGCGCAA ATTACCC…
92	Crust	Gilat	SS5F-SS3R	Chlorococcum sp. ATFG small subunit ribosomal RNA gene	MT152906.1	GATAGNATGCATGTCTAAGTATAAACTGCTTATACGGTGAAACTGCGAATGGCTCATTAAATCAGTTATAG TTTATTTGATGGTACTTTTACTCGGATAACCGTAGTAATTCTAGAGCTAATACGTGCGTAAATCCCGACTTATGGAAGGG ACGTATTTATTAGATAAAAGGCCAGCCGGGCTTGCCCGACCCTAGGCGAATCATGATAACTTCACGAATCGCACGCCCTT GTGGCGGCGATGTTTCATTCAAATTTCTGCCCTATCAACTTTCGATGGTAGGATAGAGGCCTACCATGGTGGTAACGGGT GACGGAGGATTAGGGTTCGATTCCGGAGAGGGAGCCTGAGAAACGGCTACCACATCCAAGGAAGGCAGCAGGCGCGCAAA TTA…
93	Crust	Gilat	SS5F-SS3R	Chlorella sorokiniana strain LB75 SS5F-SS3R ribosomal RNA gene	KJ616757.1	CGNGNAGTGNANGCTAGTGCCAAAACACTGGCTAGTCGACCGACGGTCGGCAAGACCATCGAATTGCCTG GACAGCCCGAATGGAACGGTACCGCCACAACGGTTGGAAACAACCTGCGGCACCACTGGGAAACCAGTGGGTATGGTAAC AATCCGACTCCTAGGGCCCATGGGCAGCTAAACGCCAAACAGAGCCTGCCTGGTTGCTGTGGCGAAATGTTCACAGACTA AGTGGTGGTCGGGGAGACATCCCTTGAGATATAGTCGGGGCCTGACTGCAAAGTCAGCCTGCAGGAGGAGTCGAGGACTG ACCCTTGATGAGAGCCTGCAGGGGATGGAATAATAGTTTGAGGAGTGATCCTTGAACGGGTGTCTGTTTTCAGCCACCCT CCCA…
98	Crust	Gilat	SS5F-SS3R	Chlorella coloniales SS5F-SS3R rRNA gene (partial), ITS1	FM205862.1	GCTAGTGCCAAAACACTGGCTAGTCGACCGACGGTCGGCAAGACCATCGAATTGCCTGGA CAGCCCGAATGGAACGGTACCGCCACAACGGTTGGAAACAACCTGCGGCACCACTGGGAAACCAGTGGGTATGGTAACAA TCCGACTCCTAGGGCCCATGGGCAGCTAAACGCCAAACAGAGCCTGCCTGGTTGCTGTGGCGAAATGTTCACAGACTAAG TGGTGGTCGGGGAGACATCCCTTGAGATATAGTCGGGGCCTGACTGCAAAGTCAGCCTGCAGGAGGAGTCGAGGACTGAC CCTTGATGAGAGCCTGCAGGGGATGGAATAATAGTTTGAGGAGTGATCCTTGAACGGGTGTCTGTTTTCAGCCACCCTCC CATCCGACACATTC…
99	Crust	Gilat	CYA359F-CYA781R	Nodosilinea sp. ACSSI 313 16S ribosomal RNA gene	MT425934.1	GCGTGAGGGAGNAGGCCTTAGGGTTGTAAACCTCTTTTCTCTGGGAAGAAGAACTGACGGTA CCAGAGGAATAAGCCTCGGCTAACTCCGTGCCAGCAGCCGCGGTAAGACGGAGGAGGCAAGCGTTATCCGGAATTATTGG GCGTAAAGCGTCCGCAGGCGGCTTTTTAAGTCTGTTGTCAAAGCCCACAGCTCAACTGTGGATCGGCAATGGAAACTGGG AAGCTAGAGTGTGGTAGGGGTAGAGGGAATTCCCGGTGTAGCGGTGAAATGCGTAGATATCGGGAAGAACACCAGTGGCG AAGGCGCTCTACTGGGCCACAACTGACGCTGAGGGACGAAAGCTAGGGGAGCGAAAGGGATTAGATACCCCTGTAGTCA
101	Rhizosphere	Gilat	CYA359F-CYA781R	Nodosilinea cf. epilithica Ru-6-11 16S ribosomal RNA gene	MH688852.1	CGTGAGGGAGGAGGCCTTAGGGTTGTAAACCTCTTTTCTCTGGGAAGAAGAACTGACGGT ACCAGAGGAATAAGCCTCGGCTAACTCCGTGCCAGCAGCCGCGGTAAGACGGAGGAGGCAAGCGTTATCCGGAATTATTG GGCGTAAAGCGTCCGCAGGCGGCTTTTTAAGTCTGTTGTCAAAGCCCACAGCTCAACTGTGGATCGGCAATGGAAACTGG GAAGCTAGAGTGTGGTAGGGGTAGAGGGAATTCCCGGTGTAGCGGTGAAATGCGTAGATATCGGGAAGAACACCAGTGGC GAAGGCGCTCTACTGGGCCACAACTGACGCTGAGGGACGAAAGCTAGGGGAGCGAAAGGGATTAGATACCCCTGTAGTCA
102	Crust	Ein Habsor	CYA359F-CYA781R	Nodosilinea cf. epilithica Ru-6-11 16S ribosomal RNA gene	MH688852.1	GCGTGAGGGAGGAAGGCCTTAGGGTTGTAAACCTCTTTTCTCTGGGAAGAAGAACTGACGGT ACCAGAGGAATAAGCCTCGGCTAACTCCGTGCCAGCAGCCGCGGTAAGACGGAGGAGGCAAGCGTTATCCGGAATTATTG GGCGTAAAGCGTCCGCAGGCGGCTTTTTAAGTCTGTTGTCAAAGCCCACAGCTCAACTGTGGATCGGCAATGGAAACTGG GAAGCTAGAGTGTGGTAGGGGTAGAGGGAATTCCCGGTGTAGCGGTGAAATGCGTAGATATCGGGAAGAACACCAGTGGC GAAGGCGCTCTACTGGGCCACAACTGACGCTGAGGGACGAAAGCTAGGGGAGCGAAAGGGATTAGATACCCCTGTAGTCA GCGTGAGGGAGG…
107	Crust	Sayert Shaked	SS5F-SS3R	Chlorella sorokiniana NKH6 gene for SS5F-SS3R ribosomal RNA	LC505542.1	ATGCATGTCTANGTATAAACTGCTTTATACTGTGAAACTGCGAATGGCTCATTAAATCAGTTATAG TTTATTTGATGGTACCTACTACTCGGATACCCGTAGTAAATCTAGAGCTAATACGTGCGTAAATCCCGACTTCTGGAAGG GACGTATTTATTAGATAAAAGGCCGACCGGGCTCTGCCCGACTCGCGGTGAATCATGATAACTTCACGAATCGCATGGCC TTGTGCCGGCGATGTTTCATTCAAATTTCTGCCCTATCAACTTTCGATGGTAGGATAGAGGCCTACCATGGTGGTAACGG GTGACGGAGGATTAGGGTTCGATTCCGGAGAGGGAGCCTGAGAAACGGCTACCACATCCAAGGAAGGCAGCAGGCGCGCA AATTACCC…
113	Rhizosphere	Gilat	CYA359F-CYA781R	Nodosilinea cf. epilithica Ru-6-11 16S ribosomal RNA gene	MH688852.1	GCGTGAGGGAGGAAGGCCTTAGGGTTGTAAACCTCTTTTCTCTGGGAAGAAGAACTGACGGT ACCAGAGGAATAAGCCTCGGCTAACTCCGTGCCAGCAGCCGCGGTAAGACGGAGGAGGCAAGCGTTATCCGGAATTATTG GGCGTAAAGCGTCCGCAGGCGGCTTTTTAAGTCTGTTGTCAAAGCCCACAGCTCAACTGTGGATCGGCAATGGAAACTGG GAAGCTAGAGTGTGGTAGGGGTAGAGGGAATTCCCGGTGTAGCGGTGAAATGCGTAGATATCGGGAAGAACACCAGTGGC GAAGGCGCTCTACTGGGCCACAACTGACGCTGAGGGACGAAAGCTAGGGGAGCGAAAGGGATTAGATACCCCTGTAGTCA
121	Rhizosphere	Gilat	SS5F-SS3R	Chlorococcum tatrense voucher UTEX 2227 small subunit ribosoma	MG991815.1	CATGCATGTCTAAGTATAAACTGCTTATACGGTGAAACTGCGAATGGCTCATTAAATCAGTTATAGTT TATTTGATGGTACTTTTACTCGGATAACCGTAGTAATTCTAGAGCTAATACGTGCGTAAATCCCGACTTATGGAAGGGAC GTATTTATTAGATAAAAGGCCAGCCGGGCTTGCCCGACCTTAGGCGAATCATGATAACTTCACGAATCGCACGCCCTTGT GGCGGCGATGTTTCATTCAAATTTCTGCCCTATCAACTTTCGATGGTAGGATAGAGGCCTACCATGGTGGTAACGGGTGA CGGAGGATTAGGGTTCGATTCCGGAGAGGGAGCCTGAGAAACGGCTACCACATCCAAGGAAGGCAGCAGGCGCGCAAATT ACCCAA…
124	Rhizosphere	Gilat	CYA359F-CYA781R	Nodosilinea cf. epilithica Ru-6-11 16S ribosomal RNA gene	MH688852.1	CGCCGCGTGAGGGAGGAGGCCTTAGGGTTGTAAACCTCTTTTCTCTGGGAAGAAGAACTGACGGT ACCAGAGGAATAAGCCTCGGCTAACTCCGTGCCAGCAGCCGCGGTAAGACGGAGGAGGCAAGCGTTATCCGGAATTATTG GGCGTAAAGCGTCCGCAGGCGGCTTTTTAAGTCTGTTGTCAAAGCCCACAGCTCAACTGTGGATCGGCAATGGAAACTGG GAAGCTAGAGTGTGGTAGGGGTAGAGGGAATTCCCGGTGTAGCGGTGAAATGCGTAGATATCGGGAAGAACACCAGTGGC GAAGGCGCTCTACTGGGCCACAACTGACGCTGAGGGACGAAAGCTAGGGGAGCGAAAGGGATTAGATACCCCAGTAGTCA
132	Rhizosphere	Gilat	SS5F-SS3R	Chlorosarcinopsis sp. YACCYB262 SS5F-SS3R ribosomal RNA gene	MH651265.1	AGANAGCATGCATGTCTAAGTATAAACCTTTATACGGTGAAACTGCGAATGGCTCATTAAATCAGTTATAGTTT ATTTGATGGTACCTTTACTCGGATAACCGTAGTAATTCTAGAGCTAATACGTGCGTAAATCCCAACTTCTGGACGGGACG TGCTTATTAGATAAAAGGCCAGCCGGGCTTGCCCGACCCTTGGCGAATCATGATAATCTCACGAATCGCATGGCCTCGTG CCAGCGATGTTTCATTCAAATTTCTGCCCTATCAACTTTCGATGGTAGGATAGAGGCCTACCATGGTGGTAACGGGTGAC GGAGGATTAGGGTTCGATTCCGGAGAGGGAGCCTGAGAAACGGCTACCACATCCAAGGAAGGCAGCAGGCGCGCAAATTA …
133	Geocaulosphere	Gilat	SS5F-SS3R	Chlorosarcinopsis sp. strain ACSSI	MT338814.1	CATGCATGTCTAAGTATAAACTGCTTATACTGTGAAACTGCGAATGGCTCATTAAATCAGTTAT AGTTTATTTGATGGTACTCTTTACTCGGATAACCGTAGTAATTCTAGAGCTAATACGTGCGTAAATCCCGACTTCTGGAA GGGACGTATTTATTAGATAAAAGGCCAGCCGGGCTTGCCCGACTCTTGGCGAATCATGATAACTTCACGAATCGCACGGC CTTGTGCCGGCGATGTTTCATTCAAATTTCTGCCCTATCAACTTTCGATGGTAGGATAGAGGCCTACCATGGTGGTAACG GGTGACGGAGGATTAGGGTTCGATTCCGGAGAGGGAGCCTGAGAAACGGCTACCACATCCAAGGAAGGCAGCAGGCGCGC AAATTACCCA…
42A	Rhizosphere	Gilat	SS5F-SS3R	Chlorella sp. ACSSI 342 small subunit ribosomal RNA gene	MT897850.1	GCCATGCATGTCTANGTATAAACTGCTTTATACTGTGAAACTGCGAATGGCTCATTAAATCAGTTATA GTTTATTTGATGGTACCTACTACTCGGATACCCGTAGTAAATCTAGAGCTAATACGTGCGTAAATCCCGACTTCTGGAAG GGACGTATTTATTAGATAAAAGGCCGACCGGGCTTGCCCGACTCGCGGTGAATCATGATAACTTCACGAATCGCATGGCC TCGTGCCGGCGATGTTTCATTCAAATTTCTGCCCTATCAACTTTCGATGGTAGGATAGAGGCCTACCATGGTGGTAACGG GTGACGGAGGATTAGGGTTCGATTCCGGAGAGGGAGCCTGAGAAACGGCTACCACATCCAAGGAAGGCAGCAGGCGCGCA AATTAC…
42B	Rhizosphere	Gilat	SS5F-SS3R	Chlorella sp. ACSSI 342 small subunit ribosomal RNA gene	MT897850.1	CAAGANTAGNCATGCATGTCTAAGTATAAACTGCTTTATACTGTGAAACTGCGAATGGCTCATTAAATCAGTTA TAGTTTATTTGATGGTACCTACTACTCGGATACCCGTAGTAAATCTAGAGCTAATACGTGCGTAAATCCCGACTTCTGGA AGGGACGTATTTATTAGATAAAAGGCCGACCGGGCTTGCCCGACTCGCGGTGAATCATGATAACTTCACGAATCGCATGG CCTCGTGCCGGCGATGTTTCATTCAAATTTCTGCCCTATCAACTTTCGATGGTAGGATAGAGGCCTACCATGGTGGTAAC GGGTGACGGAGGATTAGGGTTCGATTCCGGAGAGGGAGCCTGAGAAACGGCTACCACATCCAAGGAAGGCAGCAGGCGCG …
