# Supplementary material for: Towards sustainable biocontrol: inhibition of soil borne fungi by microalgae from harsh environments
Source: Front Microbiol. 2024 Jul 15;15:1433765. doi: 10.3389/fmicb.2024.1433765 (PMC11284606; doi:10.3389/fmicb.2024.1433765)
Supplement: Supplementary file 2 [file Table_2.XLSX]

## Sheet: Sheet1
Fungi	Isolate Number	Name	Score
Verticillium dahliae	124	Nodosilinea cf. epilithica Ru-6-11 16S ribosomal RNA gene	0.8364
Verticillium dahliae	102	Nodosilinea cf. epilithica Ru-6-11 16S ribosomal RNA gene	0.8
Verticillium dahliae	27	Desmodesmus subspicatus strain SAG 86.81 18S ribosomal RNA gen	0.74
Alternaria solani	43	Chlorococcum tatrense voucher UTEX 2227 small subunit ribosoma	0.51
Alternaria solani	51	Desmodesmus opoliensis genes for 18S rRNA, ITS1, 5.8S rRNA,	0.46
Alternaria solani	72	Chlorococcum tatrense voucher UTEX 2227 small subunit ribosoma	0.45
Fusarium sp.	14	Chlorella sorokiniana NKH6 gene for 18S ribosomal RNA	0.3
Fusarium sp.	63	Chlorella sorokiniana NKH6 gene for 18S ribosomal RNA	0.28
Fusarium sp.	47	Desmodesmus subspicatus strain SAG 86.81 18S ribosomal RNA gen	0.27
Rhizoctonia solani AG3	57	Desmodesmus sp. HH2C small subunit ribosomal RNA gene,	0.99
Rhizoctonia solani AG3	2	Chlamydomonas sp. QUCCCM2 18S ribosomal RNA gene	0.42
Rhizoctonia solani AG3	66	Chlorella sp. SAG 222-2a 18S rRNA gene (partial), ITS1	0.42
Rhizoctonia solani AG4	47	Desmodesmus subspicatus strain SAG 86.81 18S ribosomal RNA gen	0.55
Rhizoctonia solani AG4	57	Desmodesmus sp. HH2C small subunit ribosomal RNA gene,	0.41
Rhizoctonia solani AG4	75	Chlorosarcinopsis sp. strain ACSSI 296 small subunit ribosomal	0.37
Colletotrichum coccodes	101	Nodosilinea cf. epilithica Ru-6-11 16S ribosomal RNA gene	0.6176
Colletotrichum coccodes	113	Nodosilinea cf. epilithica Ru-6-11 16S ribosomal RNA gene	0.4853
Colletotrichum coccodes	83	Chlorococcum tatrense voucher UTEX 2227 small subunit ribosoma	0.37
Macrophomina phaseolina	26	Desmodesmus abundans strain TAU-MAC 3110 small subunit ribosom	0.73
Macrophomina phaseolina	14	Chlorella sorokiniana NKH6 gene for 18S ribosomal RNA	0.45
Macrophomina phaseolina	47	Desmodesmus subspicatus strain SAG 86.81 18S ribosomal RNA gen	0.45
Sclerotium rolfsii	12	Chlorococcum sp. ATFG small subunit ribosomal RNA gene	0.31
Sclerotium rolfsii	48	Desmodesmus subspicatus strain SAG 86.81 18S ribosomal RNA gen	0.31
Sclerotium rolfsii	26	Desmodesmus abundans strain TAU-MAC 3110 small subunit ribosom	0.29
